# Supplementary material for: Scalable and customizable parallel flow-through reactors to quantify biological processes related to contaminant attenuation by photosynthetic wetland microbial mats
Source: MethodsX. 2023 Feb 14;10:102074. doi: 10.1016/j.mex.2023.102074 (PMC9971053; doi:10.1016/j.mex.2023.102074)
Supplement: Supplementary file 1 — Supplementary material and/or additional information [file mmc1.xlsx]

## Sheet: Sheet1
Reactor dimensions
Measured JAN2022 at minimum 4.8 cm depth
l	81	cm	length	No change
w	8	cm	width	No change
d	4.8	cm	depth	No change
z	1.4	cm	biofilm depth	measured empirically JAN2022
Φ	0.66	fraction	soil porosity
Vtot	3110.4	cm^3	total reactor volume	Vtot = l * w * d
Vfw	2203.2	cm^3	Free water volume	Vfw = l * w * ( d - z )
	907.2	cm^3	biomat volume	Vb = l * w * z
Vbw	598.75	cm^3	biomat water volume	Vb = V * Φ
Vw	2801.95	cm^3	total reactor water volume	Vw = Vb + Vfw
Qin(24h HRT)	1.946	ml/min	influent flow rate	Q=Vw/24/60
Q(each media type)	0.389	ml/min	per line flow rate for 5-line system	Q = Qin / 3
Volume throughput in 1 day	8405.86	ml/day	volume throughput for all 3 MiniFlumes combined
Volume throughput	350.244	ml/h	volume throughput for all 3 MiniFlumes combined
Volume throughput	5.8374	ml/min	volume throughput for all 3 MiniFlumes combined
Volume throughput in 5 days	42.03	L per 5 days	volume throughput for all 3 MiniFlumes combined
